# Supplementary material for: Camellia sinensis L. Alleviates Pulmonary Inflammation Induced by Porcine Pancreas Elastase and Cigarette Smoke Extract
Source: Antioxidants (Basel). 2022 Aug 28;11(9):1683. doi: 10.3390/antiox11091683 (PMC9495585; doi:10.3390/antiox11091683)
Supplement: Supplementary file 1 [file antioxidants-11-01683-s001.zip]

Archive with 1 entries (1 files):
- antioxidants-1818567-supplementary.pdf
